# Supplementary material for: DNA methylation epigenotypes in breast cancer molecular subtypes
Source: Breast Cancer Res. 2010 Sep 29;12(5):R77. doi: 10.1186/bcr2721 (PMC3096970; doi:10.1186/bcr2721)
Supplement: Additional file 1 — Table S1. PCR primer and sequencing primer sequences and PCR conditions. [file bcr2721-S1.XLS]

## Sheet: Table S1
	Target Genes		Primers sequences			PCR conditions
				Taq polymerase activation	Denaturation	Annealing	Elongation	Final elongation	Number of cycles
	CD40		GGGAATTAGATTTGTGGGAAT	95ºC 15 min	94°C 30 sec	59°C 45 sec	72°C 40 sec	72ºC 10 min	42
			CCCCTACCCCAACCTTAA
			AGATTTGTGGGAATG
	DBC1		GAATGGAGAGGGAAGTTTA	95ºC 15 min	94°C 30 sec	51°C 45 sec	72°C 40 sec	72ºC 10 min	42
			CTCCCCCATTCATTTT
			TGGAGAGGGAAGTTTAAG
	FGF2		TGGAGTTTAGGGAATGTTAAAG	95ºC 15 min	94°C 30 sec	52°C 45 sec	72°C 40 sec	72ºC 10 min	42
			CCAATTCTCCTCCCTCCTAC
			GAGTTTAGGGAATGTTAAAG
	HOXA9		GGGGAAGTATAGTTATTTAATA	95ºC 15 min	94°C 30 sec	46°C 45 sec	72°C 40 sec	72ºC 10 min	42
			ATAAAAATTATAACTACAAAACATC
			GTATAGTTATTTAATAAG
	HS3ST2		GTTTTTGGGAGGGGTAAGAGAGT	95ºC 15 min	94°C 30 sec	52°C 45 sec	72°C 40 sec	72ºC 10 min	42
			ACTCTATTTAAAAAATAACCTAAC
			GGAGGGGTAAGAGAGTG
	JAK3		GGGTAGGGATTTTGGATTT	95ºC 15 min	94°C 30 sec	54°C 40 sec	72°C 23 sec	72ºC 10 min	42
			ACCAAAAAACCCACACAA
			GGGTAGGGATTTTGGAT
	NPY		GTTTTAGGTATTGTTTGAAGAA	95ºC 15 min	94°C 30 sec	47°C 45 sec	72°C 23 sec	72ºC 10 min	41
			CCAAATACTTAAACTTTAATATTATCC
			AAACTTTAATATTATCCA
	PRKCDBP		GGTTAGGGATTATGAGGGAG	95ºC 15 min	94°C 30 sec	57°C 45 sec	72°C 40 sec	72ºC 10 min	42
			AACTTCTCCAACAAAATCACC
			AGGGATTATGAGGGAGAG
	SOX1		GATAATAAAAAAAGGTAGAAATATA	95ºC 15 min	94°C 30 sec	46°C 45 sec	72°C 40 sec	72ºC 10 min	42
			CCTCTTTAACAAATAATTTATACA
			AAAAAAAACTTTCCACCTA
	SOX17		GGGTAGGTGTAGTTTTGG	95ºC 15 min	94°C 30 sec	52°C 45 sec	72°C 40 sec	72ºC 10 min	42
			AAACCTTTTCTACACAAATATAA
			ACCTTTTCTACACAAATAT
	SPARC		ATATATTTTAGTGGTAGGTAGGTAG	95ºC 15 min	94°C 30 sec	52°C 45 sec	72°C 40 sec	72ºC 10 min	42
			ATCTCTAAACCCCTCCAC
			TAAACCCCTCCACAT
	TAL1		TTGTTTTATGGATTAGAGTTTGA	95ºC 15 min	94°C 30 sec	53°C 45 sec	72°C 40 sec	72ºC 10 min	42
			CTCCTCAACCAAATCTCC
			TTATAGATTAGAGTTTGAAG
	TNFRSF10D		GTTTTATTTTGGTAGTGTAGTTG	95ºC 15 min	94°C 30 sec	54°C 45 sec	72°C 23 sec	72ºC 10 min	40
			CTTTATCCCCAAAATCC
			TATTTTGGTAGTGTAGTT
	RASSF1		AGTTTGGATTTTGGGGGAGG	95ºC 15 min	94°C 20 sec	62 ºC 30sec	72ºC 30sec	72ºC 10 min	47
			CAACTCAATAAACTCAAACTCCCC
			GGGTTAGTTTTGTGGTTT
	LINE		TAGGGAGTGTTAGATAGTGG	95ºC 15 min	94°C 30 sec	58 ºC 45sec	72ºC 45sec	72ºC 10 min	40
			AACTCCCTAACCCCTTAC
			CAAATAAAACAATACCTC
	LET7a		AGTGTTTGTAATAGGGAGGTT	95ºC 15 min	94°C 30 sec	54ºC 45sec	72ºC 40sec	72ºC 10 min	42
			CAAATTCTTTACAATCTAATAAACT
			GTGTTTGTAATAGGGAGG
	MIR10a		GGATATATAATAGTGGATAGGAGAGAG	95ºC 15 min	94°C 30 sec	58ºC 45sec	72ºC 40sec	72ºC 10 min	42
			AAAACTCCCCAACCCC
			TGGATAGGAGAGAGTTTAG
	Mir93		GGTTTTTTTTATAGGATAGTTGAATTT	95ºC 15 min	94°C 30 sec	58ºC 45sec	72ºC 40sec	72ºC 10 min	42
			AAAACAAAAATAAAATCCCCC
			TTTTTTATAGGATAGTTGA
			Forward primer
			Reverse biotynilated primer
			Sequencing primer
