# Supplementary material for: DNA methylation epigenotypes in breast cancer molecular subtypes
Source: Breast Cancer Res. 2010 Sep 29;12(5):R77. doi: 10.1186/bcr2721 (PMC3096970; doi:10.1186/bcr2721)
Supplement: Additional file 2 — Table S2. Genes differently methylated that provided optimal distinction between tumor and normal samples (P < 0.001 and Δ b >|0.20|). [file bcr2721-S2.XLSX]

## Sheet: Table S2
Probe set	F-statistic	p-Value	q-Value	Difference (∆b )
AIM2_P624_F	0.000514356	0.000541756	8.67398	-0.21371
APC_E117_R	0.000211562	0.00027252	9.85102	0.199569
CASP8_E474_F	5.38052e-08	5.32542e-07	22.7748	-0.257613
CCR5_P630_R	1.15605e-09	8.78595e-08	30.1712	-0.226191
CD1A_P6_F	0.000280268	0.000338101	9.47444	-0.198394
CD40_P372_R	1.38319e-05	3.39104e-05	13.7027	0.274059
CDM_seq_21_S260_R	3.08714e-08	3.91038e-07	23.784	-0.284026
CFTR_P372_R	2.42063e-06	9.68251e-06	16.3642	0.346033
CHGA_E52_F	9.91321e-05	0.000144846	10.8848	0.21883
CLDN4_P1120_R	2.3636e-05	5.1324e-05	12.9167	-0.247127
COL1A2_P48_R	0.000487426	0.000521751	8.7442	0.211929
CXCL9_E268_R	0.000295005	0.000350318	9.40622	-0.206905
DBC1_P351_R	9.723e-05	0.000144846	10.9116	0.19678
DLC1_E276_F	5.62502e-05	9.29351e-05	11.6757	-0.235437
DLC1_P695_F	1.1779e-05	3.06794e-05	13.9413	-0.267403
DLC1_P88_R	4.16425e-05	7.5353e-05	12.1018	-0.246273
EGF_P413_F	0.000101011	0.000144846	10.8589	-0.220071
EMR3_P39_R	8.15386e-06	2.31915e-05	14.4926	-0.259942
FGF2_P229_F	0.000335555	0.00038063	9.23531	0.235739
FLJ20712_P984_R	0.000227077	0.000282916	9.7559	-0.271794
GABRA5_P1016_F	8.93463e-05	0.000141465	11.0287	-0.199966
GRB7_P160_R	0.000520371	0.000541756	8.65882	-0.22369
HBII-52_E142_F	2.73787e-06	1.04039e-05	16.1708	-0.264273
HOXA9_E252_R	1.13842e-06	6.17997e-06	17.5676	0.335323
HS3ST2_E145_R	1.13865e-05	3.06794e-05	13.9918	0.286636
HTR1B_E232_R	4.89951e-06	1.77316e-05	15.2679	0.322758
HTR1B_P222_F	2.47223e-07	1.70809e-06	20.1034	0.370052
IFNG_E293_F	3.04147e-08	3.91038e-07	23.8114	-0.31345
IFNG_P459_R	2.79081e-05	5.73247e-05	12.676	-0.251481
IL8_E118_R	1.25796e-07	9.5605e-07	21.2693	-0.258179
IL8_P83_F	6.38922e-06	2.07454e-05	14.8621	-0.315375
ITK_P114_F	3.82178e-05	7.08427e-05	12.2242	-0.257385
JAK3_E64_F	0.000367555	0.000404843	9.1149	0.206217
MAGEA1_E113_R	0.000222341	0.000281632	9.7842	-0.199968
MAPK4_E273_R	4.63965e-05	8.01394e-05	11.9481	-0.237634
MDR1_seq_42_S300_R	0.000618806	0.000630182	8.43362	0.233747
MME_P388_F	0.000668291	0.000668291	8.33406	0.243452
MMP10_E136_R	1.47972e-05	3.51434e-05	13.6029	-0.233615
MOS_E60_R	7.54738e-06	2.2944e-05	14.6093	0.319608
MUC1_E18_R	1.42354e-08	2.70473e-07	25.2236	-0.337577
MUC1_P191_F	8.90097e-08	7.51637e-07	21.8771	-0.247777
MYOD1_E156_F	9.14702e-05	0.000141872	10.9961	0.197652
NEFL_P209_R	6.55119e-06	2.07454e-05	14.824	0.304716
NID1_P677_F	1.76181e-06	7.43874e-06	16.8671	-0.297119
NID1_P714_R	0.000170363	0.000223234	10.1436	-0.210401
NOS3_P38_F	5.6057e-08	5.32542e-07	22.7011	-0.274168
OPCML_P71_F	1.21103e-05	3.06794e-05	13.9	-0.200772
PDGFRB_E195_R	2.91848e-05	5.83696e-05	12.6114	0.257174
PDGFRB_P273_F	0.000138683	0.000188213	10.4236	0.22493
PENK_E26_F	1.48036e-06	6.61809e-06	17.145	0.360078
PENK_P447_R	1.24841e-06	6.32528e-06	17.4188	0.327558
PLA2G2A_E268_F	0.000316802	0.000364802	9.31153	-0.197738
PLA2G2A_P528_F	4.46739e-05	7.89584e-05	12.0018	-0.213238
PRSS1_P1249_R	2.12386e-05	4.74744e-05	13.0724	-0.237261
PSCA_P135_F	0.00011799	0.000166059	10.6449	-0.202607
PTHR1_P258_F	3.30743e-05	6.28413e-05	12.4313	-0.234073
PTK6_E50_F	5.99778e-07	3.7986e-06	18.6152	-0.227511
PTPN6_P282_R	9.62879e-05	0.000144846	10.925	-0.23643
PTPRH_E173_F	0.000148014	0.000197352	10.3347	-0.248561
RASSF1_E116_F	0.000253935	0.000311275	9.60614	0.237974
SEMA3C_P642_F	5.73282e-06	1.98043e-05	15.0273	-0.225421
SOX17_P287_R	5.19474e-05	8.77334e-05	11.788	0.292659
SOX17_P303_F	3.06416e-05	5.97118e-05	12.5412	0.255417
SOX1_P1018_R	1.38278e-06	6.56819e-06	17.2544	0.243195
SOX1_P294_F	8.96894e-09	2.27213e-07	26.1015	0.417878
SPI1_E205_F	0.000353779	0.0003954	9.16535	-0.198979
STAT5A_E42_F	0.000621891	0.000630182	8.42718	0.196863
TERT_P360_R	1.07164e-06	6.17997e-06	17.6654	0.291348
TNFRSF10D_E27_F	6.65794e-05	0.00010766	11.4387	0.327176
TPEF_seq_44_S88_R	0.00013293	0.000183684	10.4815	0.25602
TRIP6_P1090_F	0.000416723	0.000452443	8.94956	-0.220164
VAMP8_E7_F	8.2391e-06	2.31915e-05	14.4769	-0.277744
VAMP8_P114_F	3.43104e-09	1.30379e-07	27.9739	-0.295603
VAMP8_P241_F	1.96041e-05	4.51488e-05	13.1894	-0.239918
VBP1_P194_F	0.000304911	0.000356512	9.36232	-0.196894
WEE1_P924_R	2.5007e-05	5.27925e-05	12.8349	-0.199993
